# Supplementary material for: COVID-19 Pandemic & Bureaucracy: The Crisis Inside the Crisis
Source: Front Public Health. 2021 Oct 7;9:665323. doi: 10.3389/fpubh.2021.665323 (PMC8528952; doi:10.3389/fpubh.2021.665323)
Supplement: Supplementary file 1 [file Table_1.xlsx]

## Sheet: Tabelle1
				Process optimization?	Personnel/Training			Material/IT1		Infra-structure	Concepts/Regulation		Cooperationen of the civil sector		To do		Who?		Date/ deadline
Command/ Control		Central direction knowledge management;
		Evaluation Outbreak-Management
		(e.g. Points of Entry; Logistics/Procurement/Supply Management)
Epidemio-logy		Investigation
		Surveillance
		Prediction (Operational Research)
Patient care		Outpatient/at home
		On call service
		Preclinically & in-patient
		Nursing at home/in-patient
Laboratory/ Testing		Generally
		Risk-oriented testing
		§§ 23, 33, 36, 42 IfSG2
		Test strategy risik groups
		Smart testing (Sewage)
		Non-central testing
		(e.g. point-of-care, „stand alone“-/ „all in one“-devices)
Risk-Communi-cation		Generally
		NPIs3-, regulations of events, celebrations, public places etc.
		Organized civil society
		Trained personal
		Press/ Media/ citizen hotline
Outcome & execution	Findings
	Individual-/Decisions
	Result communication
	Check the execution
	(NPIs3; quarantine; inspection of the risk facility)
Studies	e.g. Antibody-Surveillance (serology) in risk groups
Health care/ Prevention	Nutrition, exercise, Stress-Management, addiction prevention
Legend:		1 = information technology (IT)				2 = German Federal Law on the Prevention of Infectious Diseases in Humans (IfSG)
		3 = NonPharmaceutical Interventions (e.g. face-masks, social distancing, etc.), also known as community mitigation strategies
		Color code to score the matrix:
